# Supplementary material for: Visfatin Facilitates VEGF-D-Induced Lymphangiogenesis through Activating HIF-1α and Suppressing miR-2277-3p in Human Chondrosarcoma
Source: Int J Mol Sci. 2024 May 9;25(10):5142. doi: 10.3390/ijms25105142 (PMC11121249; doi:10.3390/ijms25105142)
Supplement: Supplementary file 1 [file ijms-25-05142-s001.zip]

Archive with 1 entries (1 files):
- ijms-2970003-supplementary.pdf
